# Supplementary material for: Impact of Presumed Tree Nut and Peanut Allergy on Quality of Life at Different Ages
Source: J Clin Med. 2023 May 15;12(10):3472. doi: 10.3390/jcm12103472 (PMC10218855; doi:10.3390/jcm12103472)
Supplement: Supplementary file 1 [file jcm-12-03472-s001.zip]

Archive with 1 entries (1 files):
- jcm-2202803-supplementary.pdf
